# Supplementary material for: Inhibition of SARS-CoV-2 Alpha Variant and Murine Noroviruses on Copper-Silver Nanocomposite Surfaces
Source: Nanomaterials (Basel). 2022 Mar 22;12(7):1037. doi: 10.3390/nano12071037 (PMC9000483; doi:10.3390/nano12071037)
Supplement: Supplementary file 1 [file nanomaterials-12-01037-s001.zip]

Archive with 1 entries (1 files):
- nanomaterials-1619532-proof-SI-2.pdf
